# Supplementary material for: Metabolic alterations in pea leaves during arbuscular mycorrhiza development
Source: PeerJ. 2019 Aug 23;7:e7495. doi: 10.7717/peerj.7495 (PMC6709666; doi:10.7717/peerj.7495)
Supplement: Table S1 — Abbreviations for compound names: mag, monoacylglycerol; disac, trisac, unidentified di- or trisacharide or derivate; sim, similar to; ni, unidentified compounds; RI, retention index; _number is RI for compounds identified just up to class. AM, plants inoculated with R. irregularis, DPI, days post inoculation. Bold type marks values imputed by KNN, see materials and methods [file peerj-07-7495-s008.xlsx]

## Sheet: Table S1
Sample id	Variant	DPI	Stage	(e)-4-hydroxycinnamic acid	2-ketoglutaric acid	2-piperidinecarboxylic acid	3-hydroxypropionic acid	cerotic acid (26:0)	aconitic acid	adenosine-5-monophosphate	alanine	beta-alanine	arabinonic acid	arabinose	arabitol	ascorbic acid	asparagine	aspartic acid	campesterol	4-hydroxy-cinnamic acid	citric acid	disac_2303	disac_2336	disac_2347	disac_2364	disac_2657	disac_2663	disac_2695	disac_2707	disac_2712	disac_2727	disac_2792	disac_2814	disac_2855	disac_2864	disac_2867	disac_2872	disac_2887	disac_2891	disac_2927	disac_2934	erythritol	erythronic acid	ethanolamine	ethanolaminephosphate	fructose	fumaric acid	GABA	galactinol-1
21d-AM-1	AM	21	II	0.0614162	0.0431689	0.0333815	0.129555	0.105446	0.00795149	0.0443252	0.98064	0.04977	0.115129	0.210232	0.625336	0.538694	32.2054	3.78231	0.334137	0.0117699	11.3868	1.07445	0.0539669	0.134621	0.271927	0.0158082	0.331005	0.197883	0.23788	0.22722	0.0522532	0.263182	0.0873642	0.0038022	NA	0.00516738	0.0882142	0.234371	0.0470886	0.345386	0.218701	0.692215	1.92279	0.558988	0.200322	5.09368	0.122567	1.89307	0.0171036
21d-AM-2	AM	21	II	0.0568611	0.0619821	0.106609	0.757721	0.0133821	0.0109027	0.00561607	6.53535	0.233093	0.270525	0.252221	0.486974	0.809225	77.2669	3.7578	0.127643	0.0376388	13.688	0.859746	0.0293116	0.118873	0.219713	0.0110403	0.219084	0.106797	0.163762	0.0924932	0.0496221	0.214553	0.0228045	0.00775044	0.0127902	0.0129277	0.0497757	0.143793	0.0202594	0.0955484	0.114783	1.87036	2.51195	2.45718	0.366622	3.78701	0.668201	7.06327	0.0167085
21d-AM-3	AM	21	II	0.122667	0.0327371	0.0146284	0.0954203	0.152857	0.0073177	0.0593597	0.479795	0.0516482	0.118805	0.201547	0.416918	0.416461	25.0444	2.7088	0.467458	0.0321811	10.2966	0.937235	0.0426986	0.091884	0.249415	0.0177561	0.300613	0.168792	0.209741	0.197032	0.0624456	0.297676	0.12294	0.00878222	NA	0.00145299	0.139781	0.256789	0.0676998	0.3634	0.30413	0.642438	1.80953	0.50033	0.136945	3.93487	0.122151	2.23616	0.0302972
21d-AM-4	AM	21	II	0.0906651	0.0449907	0.0767788	0.245173	0.0256544	0.0113671	0.00523437	4.30585	0.0853216	0.113069	0.107782	0.477823	0.273216	15.4701	5.5018	0.0912779	0.0115949	7.95359	0.583828	0.0388206	0.0539427	0.219938	0.0110793	0.104839	0.110224	0.245135	0.142388	0.0509961	0.188959	0.0807747	0.0012171	NA	0.00512524	0.0510672	0.157952	0.0411429	0.0736243	0.117212	0.417161	2.92391	2.12092	0.0767743	3.2771	0.38728	4.73999	0.0159708
21d-AM-5	AM	21	II	0.189745	0.0530907	0.0189391	0.100505	0.151394	0.0087788	0.0462258	0.730909	0.0741818	0.102746	0.164793	0.588011	0.249798	37.8641	4.11206	0.441353	0.0439186	13.0813	2.38483	0.0538285	0.317763	0.338853	0.0222694	0.50052	0.206221	0.474843	0.132644	0.120833	0.469349	0.273048	0.023465	0.0136034	0.00248372	0.175866	0.385474	0.105704	0.345375	0.423799	0.773351	1.24401	0.90115	0.151422	6.14335	0.151911	3.25303	0.0333132
21d-AM-6	AM	21	II	0.162228	0.0495372	0.0238747	0.133958	0.0924049	0.00590995	0.0232529	1.74907	0.0957859	0.0835401	0.13335	0.611259	0.222857	35.9619	4.82155	0.346296	0.0399496	12.8217	2.2177	0.0439511	0.285422	0.260387	0.0171578	0.391538	0.160003	0.382725	0.0922928	0.0790799	0.394842	0.195776	0.0166439	0.0107972	0.00242885	0.0955497	0.302508	0.0826304	0.248719	0.253187	0.573454	1.42546	1.32949	0.147084	6.22654	0.203639	3.87205	0.0198132
21d-control-1	control	21	II	0.0825839	0.0957307	0.0547192	0.107092	0.00985411	0.0132954	0.00404958	0.144354	0.0909567	0.103882	0.130093	0.402776	0.435726	4.75761	1.7068	0.167752	0.0221077	10.4389	1.10208	0.0297551	0.0939614	0.162523	0.0114545	0.299545	0.101253	0.202338	0.124282	0.0596746	0.162431	0.0576025	NA	NA	0.00933778	0.028238	0.129978	0.0368469	0.156006	0.0773067	0.303406	2.628	0.0561395	0.121337	2.73423	0.169161	0.100746	0.0136038
21d-control-2	control	21	II	0.0859126	0.140224	0.038674	0.119716	0.0218162	0.0132247	0.00579747	0.21095	0.0825384	0.12393	0.218707	0.424212	0.48017	5.57789	1.74544	0.244688	0.0208995	10.6005	1.23158	0.0427013	0.0955347	0.220841	0.0112352	0.344419	0.117959	0.219618	0.14103	0.0564921	0.178224	0.0668469	NA	NA	0.00416094	0.0562329	0.138613	0.0318467	0.223083	0.126928	0.191742	2.6621	0.021203	0.150232	2.9398	0.152182	0.0768766	0.0144954
21d-control-3	control	21	II	0.060912	0.0499153	0.0353662	0.135923	0.0295694	0.0112405	0.0271638	0.748868	0.126572	0.131426	0.177228	0.470678	1.09525	25.0119	3.63621	0.249276	0.00959544	18.232	1.19441	0.0390301	0.098181	0.232649	0.0069966	0.270765	0.0876436	0.214008	0.0986867	0.0309831	0.176019	0.0434546	NA	NA	0.00730772	0.0388375	0.125107	0.0279698	0.151179	0.069229	0.389699	2.82592	0.827075	0.164646	3.30337	0.211685	2.37121	0.016254
21d-control-4	control	21	II	0.0616889	0.0527452	0.0394434	0.141146	0.0177239	0.013165	0.0166388	0.562442	0.102163	0.122569	0.184744	0.472336	1.16114	21.2088	3.12263	0.22756	0.00700183	18.994	1.24499	0.0386656	0.0924261	0.223292	0.00855218	0.274243	0.0842587	0.206986	0.0872019	0.0287506	0.176923	0.0401937	NA	NA	0.00438551	0.0364778	0.126156	0.0264206	0.130118	0.059411	0.337304	2.75649	0.710874	0.151172	3.39381	0.213626	1.92713	0.0150676
21d-control-5	control	21	II	0.205243	0.0669271	0.0454483	0.151423	0.154687	0.0296167	0.0900221	0.589201	0.218805	0.150834	0.226687	0.660805	0.377708	59.5652	5.98664	0.537489	0.0410079	24.7319	3.10685	0.0755297	0.512406	0.489971	0.0235533	0.769442	0.250924	0.639607	0.204003	0.286086	0.85835	0.600117	NA	NA	0.00262505	0.183582	0.687599	0.28446	0.444875	0.270785	0.991827	1.80799	1.20664	0.195683	6.75027	0.282979	6.06237	0.0511131
21d-control-6	control	21	II	0.217154	0.0512144	0.0531883	0.169709	0.18612	0.0354358	0.114011	0.570114	0.236302	0.15778	0.240626	0.705452	0.399009	58.6488	6.308	0.5851	0.0464086	25.4509	3.23755	0.0822884	0.540732	0.544896	0.0286951	0.884346	0.291919	0.717306	0.247112	0.317167	0.949967	0.657212	NA	NA	0.00233725	0.226638	0.778494	0.321871	0.527809	0.338007	1.23772	1.91166	1.10216	0.217089	6.9947	0.317106	5.90422	0.0598653
42d-AM-1	AM	42	IV	0.116519	0.688106	0.752745	1.11559	NA	0.0427725	NA	1.95597	NA	0.421011	0.270894	1.86992	0.558845	2.24578	2.89155	0.274062	0.0311212	54.9373	3.02382	0.200814	0.563499	2.47905	0.363028	0.402674	0.479756	1.66014	0.608313	0.221305	3.37596	2.33207	0.116927	0.10479	0.0178645	0.192605	2.12063	0.745985	0.985874	0.277717	0.447509	7.02351	0.0526854	0.381043	41.7835	1.17471	0.320706	0.187567
42d-AM-2	AM	42	IV	0.150334	0.527254	0.301774	0.303898	NA	0.016935	NA	0.220971	NA	0.365358	0.29746	1.26427	0.676311	3.01121	1.37874	0.551209	0.0258102	44.8876	3.30949	0.247584	0.569233	3.11691	0.401729	1.55734	0.997115	2.02979	1.10712	0.465691	3.92443	3.4362	0.184345	0.188833	0.0109255	0.467133	2.86785	1.18512	0.80671	0.634426	0.509908	3.46153	0.0196699	0.369684	34.623	0.419969	0.169036	0.383248
42d-AM-3	AM	42	IV	0.14509	0.0211746	0.235828	1.15917	NA	0.0215353	NA	15.5425	0.0970317	0.315138	0.235466	1.74586	0.472239	17.0139	13.5297	0.221834	0.0162482	55.2539	2.75647	0.185389	0.596571	1.54135	0.094749	0.768075	0.171827	0.818389	0.345907	0.192721	2.06324	1.07782	0.0636859	0.0855355	0.0241452	0.177306	1.37053	0.408045	0.689764	0.114726	1.06575	6.64175	0.612592	0.292484	37.6281	0.986206	20.547	0.0958276
42d-AM-4	AM	42	IV	0.173293	0.0470791	0.0962276	0.189157	NA	0.00967525	NA	2.51808	0.0295369	0.40983	0.358118	1.42674	0.540951	27.7201	7.11875	0.453632	0.0331329	48.7629	3.62395	0.228689	0.4834	3.00385	0.187218	1.52422	0.742848	1.96083	0.649865	0.368226	2.95688	2.54586	0.131297	0.14468	0.0177651	0.300474	2.01936	0.755103	0.731797	0.48819	0.629761	3.76706	0.743193	0.298862	40.6599	0.319577	8.80034	0.281322
42d-AM-5	AM	42	IV	0.35831	0.815889	0.424792	0.476668	NA	0.038417	NA	0.47075	0.00374025	0.566207	0.526599	1.21436	0.941134	8.32019	4.24667	0.745124	0.0345804	78.2581	5.12498	0.322302	0.675428	4.46274	0.832625	2.66777	1.32883	3.70866	1.47549	0.605801	3.4905	3.17595	0.264862	0.252938	0.0114163	0.534044	2.81475	1.01604	1.28134	0.745478	0.715423	5.81098	0.0219545	0.623537	38.3969	0.654633	0.263575	0.552608
42d-AM-6	AM	42	IV	0.0860571	1.54746	1.56771	2.5868	NA	0.181494	NA	6.04862	NA	0.815566	0.546851	2.75089	0.775202	7.10909	12.5268	0.214475	0.0554187	118.452	4.4229	0.295743	0.810177	3.50518	0.188609	0.451796	0.168718	1.17348	0.275748	0.129383	2.31896	0.91091	0.0801976	0.0611174	0.0200847	0.0581844	1.34951	0.261815	1.16173	0.0841755	1.41926	17.9071	0.127076	0.739406	62.4359	2.95958	0.807141	0.137288
42d-control-1	control	42	IV	0.187519	0.580509	0.388874	0.301226	NA	NA	NA	0.123918	NA	0.46967	0.167545	0.33466	0.470608	2.26797	3.32589	0.412904	0.0615182	63.9625	4.27991	0.672404	2.08923	3.98738	2.03948	2.84108	1.35582	3.83502	0.80122	1.51084	1.95809	1.57363	0.333178	0.359834	0.0239339	0.120952	1.63498	0.779484	0.315729	0.0971095	0.0148101	4.75518	0.0781711	0.468873	28.8495	0.816525	0.327671	0.421283
42d-control-2	control	42	IV	0.645204	0.715155	0.91193	1.09756	NA	NA	NA	0.0678948	NA	1.54407	0.122364	1.30272	0.779149	3.79836	6.79013	0.308611	0.0826613	198.318	10.3874	0.439187	1.24494	3.52582	3.46072	10.9617	5.09635	12.9896	0.643054	0.686993	5.40412	5.44472	0.264587	0.300656	0.021464	0.385385	4.66459	2.58157	1.9691	0.179195	0.187145	12.6069	0.0577027	1.63498	87.7598	2.08088	0.445975	0.384158
42d-control-3	control	42	IV	0.145458	0.462164	0.89018	0.950835	NA	0.0336934	NA	1.30424	NA	0.324618	0.153685	0.934518	0.49491	1.00844	1.73378	0.135262	0.0893934	46.5306	3.17082	0.21464	0.656717	2.09532	0.175891	0.351685	0.169668	0.884235	0.225991	0.206111	1.11179	0.502876	0.04044	0.0473349	0.0115242	0.0888317	0.707739	0.184319	0.439893	0.150571	0.236981	5.07776	0.0594451	0.332127	22.1636	1.74011	0.296678	0.0793834
42d-control-4	control	42	IV	0.203567	0.166232	0.351691	0.129964	NA	NA	NA	0.0542135	NA	0.214257	0.050174	0.665292	0.556184	0.864949	0.918239	0.281076	0.0571138	35.7092	4.33131	0.292517	0.96742	3.39499	0.558713	1.45695	0.627285	2.84915	0.450462	0.407508	2.55597	1.49361	0.09559	0.110779	0.0261228	0.0388382	1.6534	0.500714	1.00502	0.205287	0.196293	2.40287	0.0867146	0.318627	19.1685	0.579333	0.317662	0.189456
42d-control-5	control	42	IV	0.197651	0.872478	1.83855	0.953547	NA	0.0641249	NA	1.29	NA	0.600381	0.345928	1.18081	0.71603	1.71245	2.97274	0.156359	0.162786	77.4115	5.2639	0.257581	0.90045	3.7677	0.669635	0.954849	0.355446	1.88711	0.587331	0.126996	2.79693	1.59283	0.0601737	0.0521931	0.0129177	0.1374	1.76181	0.475709	1.16485	0.141212	0.0910296	8.56818	0.0158476	0.600286	47.0027	2.51265	0.345946	0.0697899
42d-control-6	control	42	IV	0.337062	1.25879	2.5182	1.25212	NA	0.0940426	NA	1.79531	NA	0.928382	0.508096	1.92364	0.983327	2.48475	4.65146	0.210574	0.243808	116.148	5.55392	0.2907	0.976874	4.17644	1.09869	0.601029	0.693009	3.31961	0.916359	0.271622	4.21221	2.64737	0.119761	0.109154	0.0154323	0.210011	2.41719	0.785918	1.45424	0.187557	0.102834	12.8485	0.0145432	0.895249	71.0851	3.4358	0.441827	0.117323
56d-AM-1	AM	56	V	0.528208	0.617278	0.309307	0.738908	NA	0.101251	NA	0.110265	NA	0.77048	0.874532	6.89812	1.02339	3.81073	3.57547	0.316059	0.286574	131.846	2.82363	0.242473	0.622512	7.03661	0.448344	1.9619	1.30225	2.93384	1.57409	0.562769	5.28516	4.06533	0.276477	0.323373	0.0147706	0.483799	3.74669	1.23628	1.03525	0.557625	0.631649	9.83939	0.0633972	1.29654	123.951	2.1553	0.338563	0.61965
56d-AM-2	AM	56	V	0.443529	0.2041	0.109489	0.196471	NA	0.0260786	NA	0.0261583	NA	0.348452	0.457812	2.43199	0.776971	1.65392	1.0476	0.421559	0.128309	53.8999	3.50655	0.300969	0.673006	8.91973	0.515171	3.15248	1.96527	4.17256	2.46427	0.893541	7.15953	6.07856	0.450172	0.523597	0.0159073	0.875687	5.69623	1.89624	1.72048	0.998544	0.628509	2.99478	0.0426389	0.649373	51.9377	0.589995	0.146762	0.941225
56d-AM-3	AM	56	V	0.227096	0.536146	0.423343	0.864602	NA	0.11002	NA	0.142559	NA	0.717345	0.776645	4.59447	0.979733	3.8344	2.56425	0.211478	0.177448	101.406	3.63165	0.371988	0.886377	9.78648	0.526083	1.60882	1.15007	2.3935	1.44223	0.480045	4.84228	1.37332	0.19892	0.243691	0.028928	0.273482	2.59002	1.03564	3.20881	0.63961	0.317911	12.3246	0.114261	1.19694	111.097	1.34982	0.586306	0.465826
56d-AM-4	AM	56	V	0.249621	0.245302	0.231423	0.418459	NA	0.0365579	NA	0.0399017	NA	0.490314	0.416642	2.43718	1.39294	1.93887	1.40562	0.406073	0.150985	94.8272	3.53444	0.489442	1.20654	9.07952	0.986189	1.58172	1.42208	3.48395	3.35044	0.750882	8.03704	4.92413	0.264693	0.350517	0.0194462	0.629108	5.60937	1.61608	1.985	0.681874	0.149166	4.88778	0.0697972	0.942483	96.1754	0.588426	0.360928	0.495441
56d-AM-5	AM	56	V	0.778837	0.679918	0.290497	0.697264	NA	0.0855987	NA	0.217775	NA	0.960801	0.947081	5.00038	1.91781	4.53354	3.02068	0.55174	0.342782	142.902	5.76898	0.60326	1.37179	16.0123	0.953684	1.57571	2.16283	3.34962	6.30628	0.838521	14.0385	9.16399	0.545233	0.681444	0.0200766	1.31536	9.81037	3.02818	3.70188	1.28584	1.16285	12.1074	0.0656905	1.74858	179.831	1.1258	0.528126	0.928238
56d-AM-6	AM	56	V	1.22774	1.42743	0.541841	1.36587	NA	0.184282	NA	0.383018	NA	1.92371	1.87321	10.9665	2.79819	8.24378	6.39557	0.607612	0.679267	295.836	4.94597	0.567449	1.37055	13.1743	1.09425	2.06683	2.48035	3.57194	6.63189	1.21626	14.1233	9.60017	0.599999	0.758469	0.0224958	1.04675	9.22693	3.40819	2.54592	1.05666	2.24254	26.1159	0.122281	3.2234	363.666	2.26609	0.980115	0.973296
56d-control-1	control	56	V	0.293299	0.227428	0.164633	0.312785	NA	0.0365443	NA	0.105359	NA	0.3788	0.569782	3.21387	0.847198	2.29629	0.92155	0.457835	0.14575	76.5586	3.05914	0.306505	0.647095	9.83266	0.269924	1.28283	1.33698	1.86661	0.890661	0.59932	3.8116	2.59806	0.187451	0.237752	0.0134501	0.659553	3.13601	0.969781	2.24142	0.975792	0.128336	3.84098	0.0401834	0.730343	40.7323	0.513315	0.215822	0.604025
56d-control-2	control	56	V	0.301529	0.229396	0.291708	0.301816	NA	0.0361385	NA	0.0608925	NA	0.144436	0.255813	2.02419	0.651829	2.46484	1.53789	0.651809	0.0666966	80.0953	4.45965	0.505995	0.871148	10.4687	0.415779	1.21023	1.04656	2.45613	0.855275	0.933401	5.5295	2.65707	0.220116	0.216648	0.0181058	0.62628	3.6654	1.00293	1.88751	0.930822	0.413334	2.80724	0.176729	0.551979	26.3254	0.429025	0.865704	0.540529
56d-control-3	control	56	V	0.354501	0.181409	0.190197	0.176395	NA	0.031087	NA	0.0303978	NA	0.473036	0.866033	2.45489	1.01611	2.75505	1.41066	0.727358	0.118255	84.3075	4.03962	0.361109	0.77361	15.2115	0.417086	2.29849	2.08	2.58277	1.58656	0.812245	4.20692	2.98225	0.364609	0.435428	0.0151303	0.97483	4.08885	1.27906	3.11618	1.63028	0.697803	3.79463	0.0290896	0.803987	36.0285	0.376608	0.194069	1.01052
56d-control-4	control	56	V	0.398285	0.283182	0.314679	0.404995	NA	0.0843879	NA	0.0279484	NA	0.61168	1.02398	3.7861	1.08932	3.77777	2.55328	0.693709	0.173518	108.507	4.08882	0.37108	0.809667	15.0322	0.29858	1.18349	1.79158	2.36796	1.16007	0.652264	4.13564	2.7457	0.314629	0.388769	0.0139804	0.981374	3.80684	1.08481	3.22138	1.51881	1.29822	6.58228	0.0343379	1.06479	43.4731	0.749015	0.238078	0.946276
56d-control-5	control	56	V	0.322157	0.544365	0.337677	0.536769	NA	0.102428	NA	0.190585	NA	0.759106	0.915703	5.09669	1.15561	4.48634	1.79297	0.400233	0.254892	131.608	3.34358	0.341056	0.750523	12.9807	0.256325	1.45708	1.33359	1.796	0.808645	0.360258	4.1774	2.52838	0.205803	0.254618	0.0173589	0.673165	3.13888	0.880338	2.18513	0.841547	0.37973	11.1896	0.0626574	1.3099	86.1323	1.11968	0.41696	0.540227
56d-control-6	control	56	V	0.264911	0.216242	0.160268	0.242876	NA	0.0232023	NA	0.0330518	NA	0.40141	0.453757	2.33006	1.02033	2.23578	0.826907	0.537278	0.151722	84.8744	3.11305	0.325297	0.725022	10.978	0.372526	1.4001	1.55226	1.83583	1.30842	0.635135	3.95967	2.71667	0.227927	0.313474	0.0175295	0.822527	3.94534	1.13096	2.69783	1.27234	0.0776098	4.23463	0.0397862	0.765052	51.3852	0.468697	0.233358	0.608178
[truncated: 257 more columns]
