# Supplementary material for: Metabolic alterations in pea leaves during arbuscular mycorrhiza development
Source: PeerJ. 2019 Aug 23;7:e7495. doi: 10.7717/peerj.7495 (PMC6709666; doi:10.7717/peerj.7495)
Supplement: Table S2 — Abbreviations for compound names: mag, monoacylglycerol; disac, trisac, unidentified di- or trisacharide or derivate; sim, similar to; ni, unidentified compounds; RI, retention index; _number is RI for compounds identified just up to class. AM, plants inoculated with R. irregularis, DPI, days post inoculation. Bold type marks values imputed by KNN, see materials and methods. [file peerj-07-7495-s009.xlsx]

## Sheet: Table S2
Sample id	Variant	DPI	Stage	(e)-4-hydroxycinnamic acid	2-ketoglutaric acid	2-piperidinecarboxylic acid	3-hydroxypropionic acid	cerotic acid (26:0)	aconitic acid	adenosine-5-monophosphate	alanine	beta-alanine	arabinonic acid	arabinose	arabitol	ascorbic acid	asparagine	aspartic acid	campesterol	4-hydroxy-cinnamic acid	citric acid	disac_2303	disac_2336	disac_2347	disac_2364	disac_2657	disac_2663	disac_2695	disac_2707	disac_2712	disac_2727	disac_2792	disac_2814	disac_2855	disac_2864	disac_2867	disac_2872	disac_2887	disac_2891	disac_2927	disac_2934	erythritol	erythronic acid	ethanolamine	ethanolaminephosphate	fructose	fumaric acid	GABA	galactinol-1
21d-AM-1	AM	21	II	0.606285	0.426152	0.329534	1.27893	1.04093	0.0784951	0.437567	9.68063	0.491317	1.13652	2.07535	6.17315	5.31785	317.923	37.338	3.29852	0.11619	112.407	10.6067	0.532747	1.32894	2.68439	0.156055	3.2676	1.95345	2.34829	2.24306	0.51583	2.59806	0.862437	0.0375344	NA	0.0510111	0.870828	2.31365	0.464847	3.40956	2.15896	6.83337	18.9813	5.51818	1.97752	50.2835	1.20995	18.6879	0.168843
21d-AM-2	AM	21	II	0.488235	0.532206	0.915395	6.50613	0.114904	0.0936158	0.0482221	56.1154	2.00144	2.32285	2.16568	4.18138	6.94836	663.448	32.2661	1.096	0.323184	117.532	7.38216	0.251682	1.0207	1.88655	0.0947966	1.88115	0.917005	1.40614	0.794188	0.426077	1.84225	0.19581	0.0665487	0.109822	0.111003	0.427397	1.23467	0.173956	0.820421	0.985581	16.0598	21.5688	21.0984	3.14798	32.517	5.73747	60.6484	0.143466
21d-AM-3	AM	21	II	1.27304		0.151814	0.990271	1.58635	0.0759431	0.616035	4.97931	0.536005	1.23296	2.09166	4.32678	4.32204	259.91	28.1119	4.85127	0.333975	106.858	9.72662	0.443126	0.953572	2.58843	0.184273	3.11976	1.75173	2.17669	2.0448	0.64806	3.08928	1.27587	0.0911418	NA	0.0150791	1.45065	2.66496	0.702588	3.77137	3.15626	6.66722	18.7793	5.19242	1.42121	40.8361	1.26768	23.2068	0.314424
21d-AM-4	AM	21	II	1.09616	0.543944	0.928267	2.96418	0.310165	0.13743	0.0632843	52.0584	1.03155	1.36703	1.3031	5.77695	3.30323	187.035	66.5176	1.10356	0.140184	96.1602	7.05857	0.469348	0.652176	2.65909	0.13395	1.26752	1.33262	2.96372	1.7215	0.616551	2.28454	0.976579	0.0147149	NA	0.0619649	0.61741	1.90966	0.497424	0.89013	1.41711	5.04355	35.3505	25.6423	0.928214	39.6206	4.68227	57.3073	0.193089
21d-AM-5	AM	21	II	1.45963	0.408406	0.145691	0.773144	1.16462	0.0675319	0.355597	5.6226	0.570652	0.790385	1.26769	4.52334	1.9216	291.274	31.6325	3.39516	0.337849	100.63	18.3456	0.414082	2.44443	2.60666	0.17131	3.8503	1.58637	3.65278	1.02038	0.929522	3.61052	2.10045	0.180507	0.104645	0.0191063	1.35287	2.9653	0.813137	2.65683	3.26012	5.94909	9.5697	6.93219	1.16483	47.2584	1.16859	25.0243	0.256265
21d-AM-6	AM	21	II	1.51194	0.461678	0.222508	1.24847	0.861198	0.0550797	0.216713	16.301	0.892708	0.778579	1.2428	5.69683	2.07699	335.158	44.9361	3.22742	0.372324	119.496	20.6686	0.409617	2.66008	2.42676	0.159908	3.64907	1.4912	3.56693	0.860153	0.737012	3.67986	1.8246	0.155118	0.100628	0.0226365	0.890506	2.81933	0.770101	2.31801	2.35966	5.34449	13.285	12.3906	1.37079	58.0303	1.89788	36.0868	0.184655
21d-control-1	control	21	II	1.02496	1.18812	0.679125	1.32912	0.1223	0.165011	0.0502598	1.79159	1.12887	1.28928	1.6146	4.9989	5.40783	59.0471	21.1833	2.08199	0.27438	129.558	13.678	0.369294	1.16617	2.01709	0.142162	3.71768	1.25666	2.51124	1.54248	0.740628	2.01595	0.71491	NA	NA	0.115892	0.350464	1.61317	0.45731	1.93621	0.959462	3.7656	32.6163	0.696753	1.50593	33.9348	2.09948	1.25037	0.168838
21d-control-2	control	21	II	1.04124	1.69948	0.46872	1.45093	0.264408	0.16028	0.0702641	2.55667	1.00035	1.50201	2.65068	5.14136	5.81956	67.6028	21.1544	2.96556	0.253298	128.476	14.9265	0.51753	1.15786	2.67654	0.136168	4.17429	1.42964	2.66172	1.70926	0.684672	2.16003	0.81017	NA	NA	0.0504297	0.68153	1.67996	0.385975	2.70372	1.53834	2.32388	32.2641	0.256976	1.82078	35.6298	1.84442	0.931728	0.175681
21d-control-3	control	21	II	0.643271	0.527139	0.373491	1.43544	0.312273	0.118708	0.286868	7.90855	1.33668	1.38795	1.87165	4.97068	11.5665	264.142	38.4008	2.63252	0.101334	192.542	12.6138	0.412184	1.03686	2.45693	0.0738887	2.85946	0.925575	2.26006	1.0422	0.327203	1.85887	0.458909	NA	NA	0.0771744	0.41015	1.32122	0.29538	1.59655	0.731105	4.11548	29.8436	8.73446	1.73877	34.8858	2.23553	25.0415	0.171653
21d-control-4	control	21	II	0.702313	0.600491	0.449053	1.60691	0.201782	0.14988	0.189429	6.40326	1.1631	1.39541	2.10326	5.37743	13.2192	241.457	35.5504	2.59072	0.079714	216.242	14.1739	0.440198	1.05225	2.54212	0.0973644	3.12219	0.959264	2.35649	0.992772	0.327318	2.01423	0.457595	NA	NA	0.049928	0.41529	1.43625	0.300792	1.48136	0.676379	3.84012	31.3819	8.09311	1.72105	38.6377	2.43208	21.9399	0.171541
21d-control-5	control	21	II	1.08773	0.354695	0.240863	0.802498	0.819798	0.15696	0.477091	3.1226	1.15961	0.799375	1.20137	3.50207	2.00175	315.679	31.7275	2.84854	0.21733	131.072	16.4654	0.400286	2.71561	2.59671	0.124826	4.07782	1.32983	3.38974	1.08116	1.51617	4.54901	3.18045	NA	NA	0.013912	0.97293	3.64408	1.50756	2.35771	1.43508	5.2564	9.58182	6.39487	1.03707	35.7745	1.49971	32.1288	0.270885
21d-control-6	control	21	II	1.03815	0.24484	0.254277	0.811328	0.889786	0.169408	0.545054	2.72554	1.12969	0.7543	1.15036	3.37255	1.90754	280.382	30.1567	2.79718	0.221865	121.673	15.4778	0.393396	2.58508	2.60498	0.137183	4.22779	1.39557	3.42922	1.18137	1.51628	4.54151	3.14193	NA	NA	0.0111737	1.08349	3.72175	1.53877	2.52329	1.61591	5.91719	9.13905	5.26911	1.03784	33.4395	1.51599	28.2263	0.286198
42d-AM-1	AM	42	IV	0.418877	2.47369	2.70607	4.01046	NA	0.153764	NA	7.03158	NA	1.51351	0.973847	6.72222	2.00901	8.07342	10.3949	0.985235	0.111878	197.496	10.8704	0.721912	2.02574	8.91201	1.30506	1.44759	1.72469	5.96807	2.18684	0.795575	12.1363	8.38364	0.420345	0.376713	0.0642215	0.692404	7.62353	2.68177	3.54415	0.998372	1.60877	25.2491	0.189401	1.36982	150.209	4.223	1.15292	0.67429
42d-AM-2	AM	42	IV	0.519057	1.82045	1.04193	1.04927	NA	0.0584714	NA	0.762945	NA	1.26147	1.02704	4.36514	2.3351	10.3968	4.76037	1.90316	0.089115	154.983	11.4267	0.854832	1.96539	10.7618	1.38705	5.37702	3.44274	7.00826	3.82254	1.60789	13.5499	11.8642	0.636489	0.651984	0.0377224	1.61287	9.90182	4.09187	2.78533	2.19048	1.76056	11.9516	0.0679143	1.27641	119.543	1.45003	0.58363	1.32324
42d-AM-3	AM	42	IV	0.564368	0.0823648	0.91732	4.50891	NA	0.0837677	NA	60.457	0.377433	1.22582	0.915912	6.79102	1.83691	66.1804	52.6275	0.862887	0.0632022	214.926	10.7221	0.721125	2.32053	5.99555	0.368554	2.98765	0.668371	3.18336	1.3455	0.749644	8.02558	4.1925	0.247725	0.332715	0.0939196	0.689683	5.33107	1.58721	2.68304	0.44626	4.14554	25.835	2.38285	1.1377	146.365	3.83613	79.9235	0.372749
42d-AM-4	AM	42	IV	0.609944	0.165706	0.338696	0.665783	NA	0.0340543	NA	8.86299	0.103962	1.44249	1.26048	5.02176	1.904	97.5674	25.0561	1.59667	0.116619	171.632	12.7554	0.804924	1.70144	10.5728	0.658957	5.36486	2.61463	6.90159	2.28735	1.29606	10.4074	8.96074	0.462129	0.509233	0.0625283	1.05759	7.1076	2.65776	2.57573	1.7183	2.21659	13.2591	2.61584	1.05192	143.112	1.12483	30.9749	0.990179
42d-AM-5	AM	42	IV	0.821488	1.87057	0.97391	1.09285	NA	0.0880777	NA	1.07928	0.00857518	1.29813	1.20732	2.78413	2.15771	19.0755	9.73624	1.70833	0.0792817	179.42	11.7499	0.738933	1.54854	10.2316	1.90894	6.11632	3.04658	8.50276	3.38283	1.38891	8.00258	7.28143	0.607243	0.579906	0.026174	1.22439	6.4533	2.32944	2.9377	1.70914	1.64023	13.3227	0.0503345	1.42957	88.0315	1.50086	0.604291	1.26695
42d-AM-6	AM	42	IV	0.193234	3.47469	3.52017	5.80844	NA	0.40753	NA	13.5817	NA	1.83128	1.22791	6.17689	1.74065	15.9629	28.1279	0.481585	0.124438	265.974	9.93125	0.664067	1.81918	7.87059	0.423506	1.01447	0.378843	2.63495	0.619169	0.290519	5.20703	2.04537	0.180077	0.137234	0.0450985	0.130648	3.03021	0.587883	2.60857	0.189009	3.18683	40.2088	0.285337	1.66027	140.194	6.6455	1.81237	0.308268
42d-control-1	control	42	IV	0.505037	1.56346	1.04734	0.81128	NA	NA	NA	0.333745	NA	1.26494	0.451243	0.901326	1.26747	6.10824	8.95749	1.11206	0.165685	172.268	11.5269	1.81096	5.62685	10.7391	5.49284	7.65177	3.65159	10.3287	2.1579	4.06907	5.27366	4.2382	0.897336	0.969126	0.0644602	0.325756	4.40344	2.09935	0.85034	0.261541	0.0398875	12.8069	0.210535	1.2628	77.6992	2.19911	0.882505	1.13462
42d-control-2	control	42	IV	1	1.10842	1.4134	1.7011	NA	NA	NA	0.10523	NA	2.39314	0.189651	2.01908	1.2076	5.88707	10.524	0.478315	0.128116	307.372	16.0993	0.680694	1.92953	5.46466	5.36376	16.9895	7.89881	20.1325	0.996668	1.06477	8.37582	8.43875	0.410082	0.465986	0.033267	0.597307	7.22963	4.00116	3.0519	0.277734	0.290055	19.5394	0.0894333	2.53406	136.019	3.22515	0.691215	0.595406
42d-control-3	control	42	IV	0.594518	1.88897	3.63837	3.88628	NA	0.137713	NA	5.33071	NA	1.32679	0.628145	3.81959	2.02281	4.12174	7.08637	0.552847	0.365371	190.181	12.9599	0.877281	2.68415	8.56406	0.718908	1.43742	0.693471	3.61407	0.923677	0.842421	4.54415	2.05537	0.165288	0.193469	0.0471022	0.363076	2.89269	0.753353	1.79795	0.615419	0.968595	20.754	0.242966	1.35748	90.5877	7.11222	1.21259	0.324458
42d-control-4	control	42	IV	0.714813	0.583713	1.23494	0.456361	NA	NA	NA	0.190367	NA	0.75235	0.176182	2.33613	1.953	3.03721	3.22433	0.986978	0.200551	125.39	15.2091	1.02715	3.39703	11.9213	1.96188	5.11599	2.20267	10.0046	1.58177	1.43094	8.97513	5.2447	0.335658	0.388993	0.0917283	0.136378	5.80581	1.75822	3.52905	0.720852	0.68927	8.43751	0.304493	1.11884	67.3089	2.03429	1.11545	0.665261
42d-control-5	control	42	IV	0.571365	2.52213	5.31484	2.75649	NA	0.18537	NA	3.7291	NA	1.73556	1	3.41345	2.06988	4.95031	8.59352	0.451998	0.470579	223.779	15.2167	0.744608	2.60299	10.8916	1.93576	2.76025	1.02751	5.45521	1.69784	0.367115	8.08529	4.60451	0.173948	0.150878	0.037342	0.397191	5.09299	1.37517	3.36731	0.408211	0.263146	24.7686	0.0458118	1.73529	135.874	7.2635	1.00005	0.201747
42d-control-6	control	42	IV	0.673498	2.51523	5.03171	2.50191	NA	0.18791	NA	3.58729	NA	1.85504	1.01525	3.84371	1.96483	4.96487	9.29428	0.420757	0.487163	232.079	11.0975	0.58086	1.95193	8.34512	2.19535	1.20094	1.38473	6.63306	1.83101	0.542739	8.41658	5.28981	0.2393	0.218106	0.030836	0.419631	4.82988	1.57038	2.90578	0.374765	0.205477	25.6732	0.0290594	1.78883	142.038	6.8652	0.882832	0.234428
56d-AM-1	AM	56	V	1.22902	1.43627	0.719689	1.71927	NA	0.235588	NA	0.256562	NA	1.79273	2.03484	16.0504	2.38121	8.86672	8.31932	0.735399	0.666794	306.776	6.56996	0.56418	1.44845	16.3726	1.0432	4.56491	3.03004	6.82639	3.66256	1.30944	12.2974	9.45911	0.643301	0.752416	0.0343678	1.12569	8.7177	2.87655	2.4088	1.29747	1.46971	22.894	0.147511	3.01676	288.406	5.01491	0.787761	1.44179
56d-AM-2	AM	56	V	1.58382	0.728833	0.390979	0.701589	NA	0.0931254	NA	0.0934102	NA	1.24431	1.63482	8.68452	2.77453	5.90608	3.74093	1.50537	0.458185	192.474	12.5217	1.07475	2.40327	31.8519	1.83965	11.2574	7.01788	14.9	8.79979	3.19079	25.5664	21.7063	1.60754	1.86974	0.0568043	3.12704	20.341	6.77139	6.14376	3.56576	2.24438	10.6942	0.152261	2.31888	185.467	2.10685	0.524081	3.36107
56d-AM-3	AM	56	V	0.536435	1.26646	1	2.04232	NA	0.259885	NA	0.336746	NA	1.69447	1.83455	10.8528	2.31428	9.05743	6.05713	0.499543	0.419158	239.537	8.5785	0.878692	2.09375	23.1171	1.24269	3.80027	2.71663	5.65381	3.40677	1.13394	11.4382	3.24399	0.469878	0.575634	0.0683323	0.646005	6.11802	2.44633	7.57968	1.51085	0.750953	29.1126	0.269902	2.82735	262.429	3.18848	1.38494	1.10035
56d-AM-4	AM	56	V	0.744426	0.731548	0.690157	1.24794	NA	0.109024	NA	0.118996	NA	1.46223	1.24252	7.26824	4.15406	5.78217	4.19188	1.21101	0.450271	282.797	10.5405	1.45963	3.59818	27.0773	2.94104	4.71707	4.24096	10.39	9.9918	2.23931	23.9683	14.6849	0.789376	1.04532	0.0579931	1.87615	16.7285	4.81954	5.91973	2.03351	0.444846	14.5765	0.208151	2.8107	286.817	1.75482	1.07637	1.47752
56d-AM-5	AM	56	V	1.28038	1.11776	0.477566	1.14628	NA	0.140721	NA	0.358014	NA	1.57952	1.55696	8.22043	3.1528	7.45296	4.96589	0.907039	0.56352	234.926	9.48398	0.991736	2.25516	26.3237	1.56782	2.5904	3.5556	5.50664	10.3673	1.3785	23.0787	15.0652	0.896342	1.12027	0.0330051	2.1624	16.1279	4.97821	6.08574	2.11387	1.91167	19.9041	0.107993	2.87459	295.635	1.85077	0.868219	1.52599
56d-AM-6	AM	56	V	1.25702	1.46147	0.554764	1.39845	NA	0.188677	NA	0.392153	NA	1.96959	1.91788	11.2281	2.86493	8.44039	6.54811	0.622104	0.695467	302.892	5.06393	0.580983	1.40324	13.4885	1.12035	2.11612	2.53951	3.65712	6.79006	1.24527	14.4602	9.82913	0.614309	0.776559	0.0230323	1.07171	9.44699	3.48947	2.60664	1.08186	2.29603	26.7387	0.125198	3.30028	372.339	2.32013	1.00349	0.996509
56d-control-1	control	56	V	1.0866	0.842563	0.609925	1.15879	NA	0.135387	NA	0.390329	NA	1.40336	2.1109	11.9066	3.13865	8.50716	3.41411	1.69616	0.539967	283.63	11.3333	1.13552	2.39732	36.4275	1	4.75257	4.95316	6.91532	3.29967	2.22033	14.121	9.62516	0.69446	0.880812	0.0498294	2.44348	11.6181	3.59279	8.30389	3.61506	0.475451	14.2299	0.148869	2.70574	150.903	1.9017	0.799565	2.23776
56d-control-2	control	56	V	1.06894	0.813226	1.03412	1.06996	NA	0.128113	NA	0.215868	NA	0.512035	0.906875	7.1759	2.31078	8.73802	5.45194	2.31071	0.236444	283.943	15.8098	1.79379	3.08828	37.1123	1.47397	4.29036	3.71011	8.70717	3.03201	3.30897	19.6025	9.4195	0.780326	0.768032	0.0641863	2.22021	12.9941	3.55545	6.69135	3.29983	1.4653	9.95185	0.626516	1.9568	93.3253	1.52092	3.06898	1.91621
56d-control-3	control	56	V	1.15548	0.591294	0.619938	0.574951	NA	0.101327	NA	0.0990803	NA	1.54184	2.82279	8.0016	3.31196	8.97996	4.59799	2.37079	0.385447	274.796	13.1669	1.17702	2.52155	49.5812	1.35947	7.49181	6.77967	8.41841	5.17131	2.64748	13.7123	9.72052	1.18843	1.41926	0.0493166	3.17741	13.3274	4.16904	10.157	5.31384	2.27446	12.3684	0.0948164	2.62056	117.433	1.22754	0.632559	3.29374
56d-control-4	control	56	V	1.03609	0.73666	0.818597	1.05354	NA	0.219524	NA	0.0727042	NA	1.59121	2.66376	9.84905	2.83374	9.82738	6.64201	1.80459	0.451384	282.267	10.6365	0.965315	2.10624	39.1044	0.776718	3.07871	4.66057	6.15994	3.01777	1.69678	10.7583	7.14259	0.818466	1.01133	0.0363682	2.55292	9.90301	2.822	8.37999	3.951	3.37716	17.1229	0.0893256	2.76991	113.09	1.94847	0.61933	2.46161
56d-control-5	control	56	V	0.847671	1.43235	0.888506	1.41237	NA	0.269511	NA	0.501473	NA	1.99738	2.40943	13.4106	3.04067	11.8046	4.71774	1.05311	0.67068	346.292	8.79775	0.897398	1.9748	34.1553	0.674451	3.83393	3.50898	4.72569	2.12774	0.947924	10.9917	6.65276	0.541516	0.669959	0.0456753	1.77125	8.25912	2.31637	5.74958	2.21431	0.999158	29.4424	0.164866	3.44666	226.634	2.94615	1.09712	1.42146
56d-control-6	control	56	V	0.999022	0.815485	0.604398	0.915925	NA	0.0874997	NA	0.124644	NA	1.51378	1.71119	8.78704	3.84784	8.43149	3.1184	2.02616	0.57217	320.075	11.7398	1.22675	2.73417	41.3999	1.40486	5.28001	5.85382	6.92321	4.93428	2.3952	14.9326	10.245	0.859551	1.18216	0.0661067	3.10188	14.8785	4.26504	10.174	4.7982	0.292679	15.9695	0.15004	2.88513	193.782	1.76753	0.880031	2.29354
[truncated: 257 more columns]
