# Supplementary material for: Metabolic alterations in pea leaves during arbuscular mycorrhiza development
Source: PeerJ. 2019 Aug 23;7:e7495. doi: 10.7717/peerj.7495 (PMC6709666; doi:10.7717/peerj.7495)
Supplement: Supplemental Information 1 [file peerj-07-7495-s010.zip]

Archive with 12 entries (12 files):
- Raw_GC-MS_data_21_DPI_stage_II/21d-AM-1.CDF
- Raw_GC-MS_data_21_DPI_stage_II/21d-AM-2.CDF
- Raw_GC-MS_data_21_DPI_stage_II/21d-AM-3.CDF
- Raw_GC-MS_data_21_DPI_stage_II/21d-AM-4.CDF
- Raw_GC-MS_data_21_DPI_stage_II/21d-AM-5.CDF
- Raw_GC-MS_data_21_DPI_stage_II/21d-AM-6.CDF
- Raw_GC-MS_data_21_DPI_stage_II/21d-control-1.CDF
- Raw_GC-MS_data_21_DPI_stage_II/21d-control-2.CDF
- Raw_GC-MS_data_21_DPI_stage_II/21d-control-3.CDF
- Raw_GC-MS_data_21_DPI_stage_II/21d-control-4.CDF
- Raw_GC-MS_data_21_DPI_stage_II/21d-control-5.CDF
- Raw_GC-MS_data_21_DPI_stage_II/21d-control-6.CDF
